# Supplementary material for: Natural immune response to Plasmodium vivax alpha-helical coiled coil protein motifs and its association with the risk of P. vivax malaria
Source: PLoS One. 2017 Jun 26;12(6):e0179863. doi: 10.1371/journal.pone.0179863 (PMC5484505; doi:10.1371/journal.pone.0179863)
Supplement: S3 Table — (XLSX) [file pone.0179863.s004.xlsx]

## Sheet: Hoja1
S3 Table. Prevalence of responders reactive to P. vivax coiled coil fragments in volunteers from the different tested villages in PNG.
Antigen	aIlaita 1 (n=17)		aIlaita 2 (n=10)		aIlaita 3 (n=16)		aIlaita 4 (n=22)		aIlaita 5 (n=9)		aIlaita 6 (n=8)		aIlaita 7 (n=20)		aSunuhu 1 (n=36)		aSunuhu 2 (n=25)		cP value
	bn(%)	Median	bn(%)	Median	bn(%)	Median	bn(%)	Median	bn(%)	Median	bn(%)	Median	bn(%)	Median	bn(%)	Median	bn(%)	Median
Pv5	5(29%)	0.003206	4(40%)	0.002802	7(44%)	0.003385	5(23%)	0.002412	6(67%)	0.007161	3(38%)	0.00339	7(35%)	0.003014	20(56%)	0.005627	7(28%)	0.002733	0.0221
Pv12	6(35%)	0.002797	4(40%)	0.002982	8(50%)	0.002936	6(27%)	0.002068	8(89%)	0.005682	4(50%)	0.0037	7(35%)	0.002077	25(69%)	0.005194	11(44%)	0.003155	0.0137
Pv27	3(18%)	0.0009173	5(50%)	0.001181	6(38%)	0.0009165	5(23%)	0.0007118	7(78%)	0.001645	1(13%)	0.0009758	6(30%)	0.0008475	18(50%)	0.001286	5(20%)	0.0008632	0.0353
Pv40	7(41%)	0.004086	6(60%)	0.005691	8(50%)	0.004544	8(36%)	0.002683	8(89%)	0.0107	5(63%)	0.004589	7(35%)	0.002838	24(67%)	0.006146	11(44%)	0.003772	0.1089
Pv42	5(29%)	0.003785	5(50%)	0.004073	8(50%)	0.004052	7(32%)	0.002588	7(78%)	0.006929	4(50%)	0.004276	7(35%)	0.002896	25(69%)	0.005755	7(28%)	0.003519	0.0335
Pv43	4(24%)	0.002006	5(50%)	0.002234	6(38%)	0.001908	8(36%)	0.001837	5(56%)	0.004564	5(63%)	0.002534	8(40%)	0.001868	21(58%)	0.002667	9(36%)	0.001947	0.1837
Pv45	3(18%)	0.00334	5(50%)	0.004572	7(44%)	0.003973	7(32%)	0.002756	7(78%)	0.005502	3(38%)	0.00372	7(35%)	0.0027	17(47%)	0.004482	4(16%)	0.00323	0.0542
Pv52	7(41%)	0.001897	5(50%)	0.00193	7(44%)	0.001741	8(36%)	0.001548	8(89%)	0.003669	4(50%)	0.002112	8(40%)	0.001615	25(69%)	0.003022	11(44%)	0.001678	0.0345
Pv63	5(29%)	0.0005303	4(40%)	0.0006808	8(50%)	0.0007923	6(27%)	0.0004993	6(67%)	0.0008725	2(25%)	0.0006494	6(30%)	0.0005541	23(64%)	0.001281	10(40%)	0.0006949	0.0252
Pv81	5(29%)	0.00228	5(50%)	0.002893	5(31%)	0.002228	6(27%)	0.002428	7(78%)	0.005915	2(25%)	0.002342	8(49%)	0.002529	20(56%)	0.003692	7(28%)	0.002342	0.1756
Pv82.02	11(65%)	0.003302	4(40%)	0.002523	9(56%)	0.003299	10(45%)	0.002346	8(89%)	0.007465	6(75%)	0.003173	12(60%)	0.003152	29(81%)	0.005659	16(64%)	0.003573	0.0212
Pv82.03	9(53%)	0.002437	5(50%)	0.002381	7(44%)	0.001958	7(32%)	0.001981	7(78%)	0.004678	3(38%)	0.002163	9(45%)	0.0019	27(75%)	0.002986	11(44%)	0.001824	0.1313
Pv83	5(29%)	0.003081	4(40%)	0.002965	6(38%)	0.002869	6(27%)	0.002488	7(78%)	0.007315	2(25%)	0.002684	10(50%)	0.003203	22(61%)	0.004393	9(36%)	0.002996	0.1116
Pv90	2(12%)	0.00329	3(30%)	0.005372	3(19%)	0.003063	5(23%)	0.003685	1(11%)	0.004208	1(13%)	0.003669	4(20%)	0.003277	6(17%)	0.004689	5(20%)	0.003251	0.36
Pv92	3(18%)	0.002181	5(50%)	0.003062	6(38%)	0.002159	5(23%)	0.002006	5(56%)	0.004736	1(13%)	0.002514	6(30%)	0.002164	19(53%)	0.003319	7(28%)	0.001865	0.064
Pv95	7(41%)	0.0008444	4(40%)	0.0008076	8(50%)	0.000896	8(36%)	0.0006274	8(89%)	0.001275	5(63%)	0.001112	7(35%)	0.0006679	27(75%)	0.001701	12(48%)	0.0009405	0.0027
Pv96.01	8(47%)	0.003306	4(40%)	0.00295	9(56%)	0.004235	9(41%)	0.002551	8(89%)	0.009631	5(63%)	0.004014	8(40%)	0.002999	29(81%)	0.006577	12(48%)	0.003182	0.0059
Pv96.03	8(47%)	0.0007442	5(50%)	0.0007778	6(38%)	0.0007046	6(27%)	0.0006147	9(100%)	0.001759	3(38%)	0.0006866	9(45%)	0.0006768	23(64%)	0.001012	8(32%)	0.0006595	0.0389
Pv106	4(24%)	0.00299	3(30%)	0.003157	8(50%)	0.003548	7(32%)	0.00223	7(78%)	0.005995	5(63%)	0.004404	7(35%)	0.002695	26(72%)	0.006158	11(44%)	0.003399	0.0058
Pv101	4(24%)	0.002913	4(40%)	0.003269	7(44%)	0.003313	8(36%)	0.00239	6(67%)	0.006139	4(50%)	0.004108	8(40%)	0.002383	18(50%)	0.004268	7(28%)	0.002579	0.065
Pv112	5(29%)	0.004657	4(40%)	0.004922	8(50%)	0.00539	8(36%)	0.00356	8(89%)	0.01097	5(63%)	0.006249	7(35%)	0.003609	24(67%)	0.01293	9(36%)	0.005204	0.0019
Pv121	11(65%)	0.003665	4(40%)	0.002661	9(56%)	0.003701	10(45%)	0.00291	8(89%)	0.008042	6(75%)	0.003873	12(60%)	0.003744	30(83%)	0.006377	16(64%)	0.003845	0.021
Pv123	3(18%)	0.004603	5(50%)	0.005651	8(50%)	0.004734	7(32%)	0.003354	8(89%)	0.00995	3(38%)	0.004879	7(35%)	0.003549	24(67%)	0.006689	5(20%)	0.00415	0.0626
Pv145	6(35%)	0.003665	4(40%)	0.003935	8(50%)	0.004722	6(27%)	0.00273	8(89%)	0.0108	4(50%)	0.004355	7(35%)	0.003119	27(75%)	0.008416	11(44%)	0.00364	0.0031
aHuman serum samples were tested at 1:100 dilution.
bCorresponds to number and percentage of positive volunteers; Percentage of positive responses evaluated as response above the negative control mean + 3SD. A pool of serum samples obtained from Australia, adult donors with no malaria history and no previous travel to malaria-endemic areas were used as negative controls.
cP values ≤0.05 were considered significant.
