# Supplementary material for: Natural immune response to Plasmodium vivax alpha-helical coiled coil protein motifs and its association with the risk of P. vivax malaria
Source: PLoS One. 2017 Jun 26;12(6):e0179863. doi: 10.1371/journal.pone.0179863 (PMC5484505; doi:10.1371/journal.pone.0179863)
Supplement: S4 Table — (XLSX) [file pone.0179863.s005.xlsx]

## Sheet: Hoja1
S4 Table. Reactivity of antibodies at enrollment and molecular Force of Infection
	1FOI L			2FOI M			3FOI H
Antigen	4L	5M	6H	4L	5M	6H	4L	5M	6H	Chi2	Pr
Pv5	22(40%)	20(36%)	16(30%)	18(33%)	16(29%)	18(33%)	15(27%)	19(34%)	20(37%)	1.888	0.756
Pv12	25(45%)	15(27%)	18(33%)	17(31%)	19(34%)	16(29%)	13(24%)	21(38%)	20(37%)	5.069	0.280
Pv27	22(40%)	18(33%)	18(33%)	16(29%)	19(34%)	17(31%)	17(31%)	18(32%)	19(35%)	0.917	0.922
Pv40	26(47%)	13(24%)	19(35%)	16(29%)	20(36%)	16(29%)	13(24%)	22(40%)	19(35%)	7.274	0.122
Pv42	25(45%)	17(31%)	17(30%)	15(27%)	22(40%)	15(28%)	15(28%)	16(29%)	23(42%)	6.503	0.165
Pv43	24(44%)	16(29%)	18(33%)	18(33%)	19(34%)	15(28%)	13(24%)	20(36%)	21(39%)	4.382	0.357
Pv45	23(42%)	16(29%)	19(35%)	16(29%)	19(35%)	17(31%)	16(29%)	20(36%)	18(36%)	1.965	0.742
Pv52	22(40%)	19(34%)	17(31%)	18(33%)	17(31%)	17(31%)	15(27%)	19(34%)	20(37%)	1.460	0.834
Pv63	24(44%)	18(33%)	16(29%)	14(25%)	19(34%)	19(35%)	17(31%)	18(33%)	19(35%)	2.850	0.583
Pv81	23(42%)	15(27%)	20(37%)	18(33%)	19(34%)	15(28%)	14(25%)	21(38%)	19(35%)	3.607	0.462
Pv82.02	23(42%)	16(29%)	19(35%)	17(31%)	20(36%)	15(27%)	15(27%)	19(34%)	20(37%)	2.765	0.598
Pv82.03	23(42%)	18(33%)	17(31%)	18(33%)	17(31%)	17(31%)	14(25%)	20(36%)	20(37%)	2.423	0.658
Pv83	24(44%)	16(29%)	18(33%)	17(31%)	19(34%)	16(29%)	14(25%)	20(36%)	20(37%)	3.370	0.498
Pv90	22(40%)	15(27%)	21(39%)	19(34%)	20(36%)	13(24%)	14(25%)	20(36%)	20(37%)	4.457	0.348
Pv92	23(42%)	19(35%)	16(29%)	19(34%)	15(27%)	18(33%)	13(24%)	21(38%)	20(37%)	3.866	0.424
Pv95	24(44%)	19(34%)	15(28%)	18(33%)	15(27%)	19(35%)	13(24%)	21(38%)	20(37%)	4.698	0.320
Pv96.01	22(40%)	21(38%)	15(28%)	18(33%)	18(33%)	16(30%)	15(27%)	16(29%)	23(42%)	3.758	0.440
Pv96.03	25(45%)	13(24%)	20(37%)	15(27%)	21(38%)	16(29%)	15(27%)	21(38%)	18(33%)	5.904	0.206
Pv106	21(38%)	20(36%)	17(31%)	20(36%)	17(31%)	15(28%)	14(25%)	18(32%)	22(41%)	2.954	0.566
Pv101	24(44%)	15(27%)	19(35%)	16(29%)	21(38%)	15(27%)	15(27%)	19(35%)	20(37%)	4.046	0.400
Pv112	25(45%)	17(31%)	16(29%)	18(33%)	19(34%)	23(42%)	12(22%)	19(34%)	23(42%)	6.452	0.168
Pv145	22(40%)	20(36%)	16(29%)	17(31%)	18(32%)	17(31%)	16(29%)	17(31%)	21(38%)	1.778	0.776
Pv121	24(44%)	15(27%)	19(35%)	17(31%)	19(34%)	16(29%)	14(25%)	21(38%)	19(35%)	3.784	0.436
Pv123	25(45%)	13(24%)	20(37%)	15(27%)	20(36%)	17(31%)	15(27%)	22(40%)	17(31%)	5.887	0.208
molecular Force of infection (molFOI) was categorized into tertiles 1Low, 2Medium and 3High
Ab response was categorised into tertiles 4L =low, 5M = medium, 6H = high responders for each antigen.
