# Supplementary material for: Natural immune response to Plasmodium vivax alpha-helical coiled coil protein motifs and its association with the risk of P. vivax malaria
Source: PLoS One. 2017 Jun 26;12(6):e0179863. doi: 10.1371/journal.pone.0179863 (PMC5484505; doi:10.1371/journal.pone.0179863)
Supplement: S5 Table — (XLSX) [file pone.0179863.s006.xlsx]

## Sheet: S5 Table
S5 Table. Association between IgG levels to P. vivax antigens and protection against clinical malaria
	Mediuma			Highb			Mediuma			Highb
Antigen	IRRc	CLd	P valuee	IRRc	CLd	P valuee	aIRRf	CLd	P valuee	aIRRf	CLd	P valuee
Pv5	0.714	0.484 - 1.052	0.089	0.405	0.268 - 0.610	0.000	0.740	0.533 - 1.028	0.073	0.419	0.290 - 0.603	0.000
Pv12	0.639	0.426 - 0.957	0.030	0.485	0.324 - 0.727	0.000	0.699	0.504 - 0.970	0.032	0.441	0.303 - 0.642	0.000
Pv27	0.674	0.447 - 1.015	0.060	0.549	0.367 - 0.823	0.004	0.740	0.520 - 1.051	0.093	0.570	0.396 - 0.821	0.003
Pv40	0.775	0.525 - 1.143	0.198	0.440	0.293 - 0.660	0.000	0.656	0.469 - 0.919	0.014	0.472	0.316 - 0.704	0.000
Pv42	0.796	0.540 - 1.174	0.250	0.436	0.291 - 0.652	0.000	0.718	0.503 - 1.025	0.068	0.448	0.301 - 0.667	0.000
Pv43	0.861	0.575 - 1.288	0.467	0.539	0.361 - 0.805	0.003	0.798	0.570 - 1.117	0.189	0.511	0.352 - 0.740	0.000
Pv45	0.606	0.385 - 0.953	0.030	0.700	0.480 - 1.020	0.063	0.593	0.407 - 0.865	0.007	0.613	0.431 - 0.871	0.006
Pv52	0.619	0.423 - 0.907	0.014	0.458	0.299 - 0.702	0.000	0.670	0.475 - 0.945	0.023	0.455	0.316 - 0.655	0.000
Pv63	0.559	0.370 - 0.845	0.006	0.510	0.345 - 0.754	0.001	0.673	0.474 - 0 .957	0.027	0.492	0.343 - 0.706	0.000
Pv81	0.860	0.585 - 1.265	0.444	0.484	0.316 - 0.741	0.001	0.715	0.522 - 0.980	0.037	0.480	0.321 - 0.718	0.000
Pv82.02	0.862	0.586 - 1.270	0.454	0.440	0.294 - 0.659	0.000	0.769	0.553 - 1.070	0.119	0.475	0.324 - 0.698	0.000
Pv82.03	0.637	0.424 - 0.957	0.030	0.474	0.319 - 0.705	0.000	0.603	0.429 - 0.846	0.003	0.480	0.334 - 0.690	0.000
Pv83	0.801	0.550 - 1.167	0.248	0.427	0.278 - 0.656	0.000	0.722	0.525 - 0.995	0.046	0.433	0.295 - 0.635	0.000
Pv90	0.664	0.426 - 1.035	0.071	0.696	0.475 -1.020	0.064	0.636	0.435 - 0.930	0.020	0.630	0.456 - 0.871	0.005
Pv92	0.880	0.583 - 1.328	0.543	0.631	0.422 - 0.943	0.025	0.785	0.549 - 1.123	0.186	0.588	0.401 - 0.860	0.006
Pv95	0.562	0.382 - 0.827	0.003	0.407	0.271 - 0.611	0.000	0.605	0.428 - 0.854	0.004	0.411	0.284 - 0.597	0.000
Pv96.01	0.695	0.473 - 1.019	0.062	0.477	0.309 - 0.737	0.001	0.757	0.540 - 1.061	0.107	0.453	0.317 - 0.648	0.000
Pv96.03	0.595	0.401 - 0.884	0.010	0.461	0.307 - 0.692	0.000	0.623	0.447 - 0.868	0.005	0.476	0.326 - 0.695	0.000
Pv101	0.593	0.400 - 0.879	0.009	0.544	0.360 - 0.823	0.004	0.638	0.450 - 0.904	0.012	0.495	0.342 - 0.718	0.000
Pv106	0.681	0.467 - 0.991	0.045	0.494	0.311 - 0.784	0.003	0.627	0.447 - 0.880	0.007	0.459	0.313 - 0.674	0.000
Pv112	0.684	0.461 - 1.014	0.059	0.446	0.297 - 0.670	0.000	0.682	0.484 - 0.962	0.030	0.445	0.304 - 0.650	0.000
Pv121	0.836	0.569 - 1.230	0.365	0.424	0.282 - 0.637	0.000	0.668	0.462 - 0.966	0.032	0.467	0.325 - 0.672	0.000
Pv123	0.752	0.494 - 1.147	0.186	0.586	0.398 - 0.863	0.007	0.642	0.450 - 0.915	0.014	0.537	0.368 - 0.782	0.001
Pv145	0.637	0.437 - 0.930	0.020	0.406	0.262 - 0.627	0.000	0.630	0.455 - 0.872	0.005	0.381	0.269 - 0.542	0.000
aThe results correspond to the medium responders compared to the low responders (which is the reference level)
bThe results on this row correspond to the high responders compared to the low responders (which is the reference level).
cIRRs incidence rate ratio, are derived from crude negative binomial GEE models. GEE, generalized estimating equation.
d95% CI, 95% confidence interval.
eP-values ≤ 0.05 were considered statistically significant.
faIRRs adjusted incidence rate ratios, are negative binomial GEE model estimates adjusted for age, village of residence, seasonality, and individual differences in exposure (molFOB).
